# Supplementary material for: The human ATAD5 has evolved unique structural elements to function exclusively as a PCNA unloader
Source: Nat Struct Mol Biol. 2024 Jun 13;31(11):1680–91. doi: 10.1038/s41594-024-01332-4 (PMC11563871; doi:10.1038/s41594-024-01332-4)
Supplement: Supplementary file 4 — PCNA-unloading assay data points (3g). [file 41594_2024_1332_MOESM4_ESM.xlsx]

## Sheet: Source data for panel 3G 
	buffer			WT ATAD5			Mut5			Mut1			Mut4			Mut2			Mut3
fraction	cpm	fmol		cpm	fmol		cpm	fmol		cpm	fmol		cpm	fmol		cpm	fmol		cpm	fmol
7	40	0.603245		30	0.506654		33	0.58169		35	0.63186		35	0.697294		33	0.699597		33	0.68667
8	39	0.588164		36	0.607985		30	0.528809		31	0.559648		53	1.0559		31	0.657197		37	0.769903
9	141	2.12644		37	0.624873		26	0.458301		47	0.848498		232	4.62207		32	0.678397		49	1.0196
10	814	12.276		45	0.759981		33	0.58169		87	1.57062		542	10.7981		161	3.41319		331	6.88751
11	2019	30.4488		105	1.77329		38	0.669825		243	4.38692		583	11.6149		1656	35.1071		1219	25.3652
12	2805	42.3026		305	5.15098		110	1.93897		408	7.36568		651	12.9697		4631	98.1768		3941	82.0051
13	4534	68.3779		290	4.89766		227	4.00132		245	4.42302		986	19.6438		3932	83.3581		4653	96.8205
14	5903	89.0239		208	3.5128		202	3.56065		198	3.57452		1145	22.8115		2103	44.5834		2650	55.1417
15	3726	56.1923		179	3.02304		141	2.4854		186	3.35789		1050	20.9188		1194	25.3127		1352	28.1327
16	1973	29.7551		272	4.59366		175	3.08472		228	4.11612		922	18.3687		790	16.7479		759	15.7934
17	1190	17.9466		477	8.0558		250	4.40674		378	6.82409		948	18.8867		534	11.3208		573	11.9231
19	752	11.341		1135	19.1684		772	13.608		836	15.0924		1063	21.1778		495	10.494		471	9.80066
21	684	10.3155		1966	33.2027		1673	29.4899		1518	27.4047		1208	24.0666		573	12.1476		620	12.9011
23	692	10.4361		2462	41.5794		2357	41.5467		2171	39.1934		1269	25.2819		740	15.6879		691	14.3785
25	729	10.9941		2649	44.7376		2616	46.1121		2648	47.8047		1435	28.5891		763	16.1755		783	16.2928
27	760	11.4617		2372	40.0594		2481	43.7325		2338	42.2083		1466	29.2067		694	14.7127		643	13.3797
29	757	11.4164		1877	31.6997		2034	35.8532		1903	34.3551		1412	28.1309		557	11.8084		575	11.9647
31	611	9.21457		1350	22.7994		1547	28.5084		1391	25.1119		1122	22.3533		422	8.94636		433	9.00995
