# Supplementary material for: The human ATAD5 has evolved unique structural elements to function exclusively as a PCNA unloader
Source: Nat Struct Mol Biol. 2024 Jun 13;31(11):1680–91. doi: 10.1038/s41594-024-01332-4 (PMC11563871; doi:10.1038/s41594-024-01332-4)
Supplement: Supplementary file 5 — Source data of ATPase assay (2b) and PCNA-unloading assay (2d, 2e, 2f). [file 41594_2024_1332_MOESM5_ESM.xlsx]

## Sheet: Extended Data Fig. 2b
##BLOCKS= 7
Note: PROTOCOL REVISION HISTORY:
v1.0.0: original protocol created (MDC)
v1.0.1: 06/30/05 - Updated, spell checked, & formatted to new style guide. (DW)
READER SUITABILITY:
EMax, VMax, ThermoMax, VersaMax, SpectraMax, SpectraMax Plus, SpectraMax Plus 384, SpectraMax 190, SpectraMax 340PC, SpectraMax 340PC 384, SpectraMax M2, SpectraMax M5
~End
Note: Basic Endpoint Protocol
Unfamiliar with SoftMax Pro software?
If you are new to SoftMax Pro software, we strongly recommended spending time familiarizing yourself with the powerful features by completing at least one of the tutorials located in the Tutorials folder.
Protocol Use
Use this protocol for endpoint assays that have unknowns that will have concentrations interpolated from a standard curve. Modify the instrument setup for the wavelength(s) of interest for your assay. You may also modify the template to include additional standards, unknowns, and controls.
~End
Plate:	Plate01	1.3	PlateFormat	Endpoint	Absorbance	Raw	FALSE	1
	Temperature(¡C)	1	2	3	4	5	6	7	8	9	10	11	12
	23.9									Blank	Reaction1	Reaction2	Reaction3
										0.4933	0.5109	0.5029	0.5059
										0.418	0.4908	0.4788	0.502
										0.4904	0.5047	0.4993	0.5018
										0.4412	0.4998	0.5124	0.5377
						Stand Curve	Temperature(¡C)	1	2	3	4	5	6	7	8
							26.7	0.1463	0.2226	0.2998	0.3858	0.4479	0.6073	0.7432	0.8622
								0	4	8	12	16	24	32	40	uM
~End
Group:	Standards	1
Sample	Conc	BackCalcConc	Wells	Value	MeanValue
Smallest standard value:
Largest standard value:
~End
Group:	Unknowns	1
Sample	Wells	Value	R	Result	MeanResult
R - Outside standard range
~End
Group:	Unk_Dilution	1
Sample	Wells	Value	R	Result	MeanResult
R - Outside standard range							0	4	8	12	16	24	32	40
							0.1463	0.2226	0.2998	0.3858	0.4479	0.6073	0.7432	0.8622
Mean Adjusted Result:
~End
Group:	Control	1
Sample	Wells	Sample#	Values	MeanValue
~End									Blank	Reaction1	Reaction2	Reaction3
Original Filename: Untitled Date Last Saved: Unsaved								ATAD5alone	0.4933	0.5109	0.5029	0.5059					18.6077	19.5801	19.1381	19.3039		0.972376	0.530387	0.696133
Instrument type: Instrument serial number:								Add PCNA	0.418	0.4908	0.4788	0.502					14.4475	18.4696	17.8066	19.0884		4.0221	3.35912	4.64088
								Add DNA	0.4904	0.5047	0.4993	0.5018					18.4475	19.2376	18.9392	19.0773		0.790055	0.491713	0.629834
								add PCNA/DNA	0.4412	0.4998	0.5124	0.5377					15.7293	18.9669	19.663	21.0608		3.23757	3.9337	5.33149
												0.972376	0.53453	0.694061			1.2965	0.712707	0.925414			5.186	2.85083	3.70166
												4.0221	3.35912	4.64088			5.3628	4.47882	6.18785			21.4512	17.9153	24.7514
												0.78895	0.490608	0.627779			1.05193	0.654144	0.837039			4.20773	2.61658	3.34815
												3.23757	3.9337	5.33149			4.31676	5.24494	7.10866			17.267	20.9797	28.4346

## Sheet: Extended Data Fig. 2d
	ATAD5	trial 1	ATAD5	trial 2	buffer	trial 1	buffer	trial 2	RFC	trial 1	RFC	trial 2		buffer		ATAD5		RFC			ATAD5 + AMPpNp
fraction	cpm	fmol	cpm	fmol	cpm	fmol	cpm	fmol	cpm	fmol	cpm	fmol		ave	SD	ave	SD	ave	SD		cpm	fmol
7	43	0.811341	34	0.63342	25	0.743119	30	0.908414	25	0.655549	30	0.952493		0.825766	0.116881	0.72238	0.12581	0.804021	0.209971		34	0.685539
8	42	0.792473	54	1.00602	25	0.743119	30	0.908414	27	0.707992	34	1.03654		0.825766	0.116881	0.899246	0.151	0.872264	0.232316		41	0.82668
9	41	0.773604	60	1.1178	52	1.54569	30	0.908414	76	1.99287	37	3.69791		1.22705	0.45062	0.945702	0.243382	2.84539	1.20565		132	2.6615
10	85	1.60381	121	2.25423	364	10.8198	286	8.66021	639	16.7558	132	20.2825		9.74001	1.52707	1.92902	0.459912	18.5192	2.49374		265	5.34317
11	144	2.71705	171	3.18573	1520	45.1816	2389	72.34	2406	63.09	724	65.4419		58.7608	19.2039	2.95139	0.331405	64.2659	1.66303		338	6.81507
12	233	4.39634	316	5.88708	3222	95.7731	3013	91.235	3604	94.5039	2336	83.2871		93.5041	3.20894	5.14171	1.05411	88.8955	7.93146		463	9.33543
13	357	6.73602	421	7.84322	2275	67.6238	1591	48.1762	1988	52.1292	2973	51.7428		57.9	13.7515	7.28962	0.782913	51.936	0.273254		571	11.513
14	514	9.69836	558	10.3955	1550	46.0734	901	27.2827	989	25.9335	1847	25.8014		36.678	13.287	10.0469	0.492977	25.8674	0.0934416		941	18.9733
15	666	12.5664	805	14.9971	858	25.5038	593	17.9563	664	17.4114	921	16.3885		21.7301	5.3369	13.7817	1.71882	16.8999	0.72329		860	17.3401
16	832	15.6985	978	18.2201	570	16.9431	369	11.1735	465	12.1932	585	11.514		14.0583	4.07974	16.9593	1.78305	11.8536	0.480298		890	17.945
17	1024	19.3212	1196	22.2815	488	14.5057	346	10.477	385	10.0954	411	12.0182		12.4914	2.84868	20.8014	2.09319	11.0568	1.35961		1078	21.7356
19	1320	24.9063	1424	26.5291	362	10.7604	366	11.0826	420	11.0132	429	14.6796		10.9215	0.227892	25.7177	1.1475	12.8464	2.59252		1204	24.2762
21	1510	28.4913	1622	30.2178	405	12.0385	487	14.7466	562	14.7367	524	18.6577		13.3926	1.91489	29.3546	1.22086	16.6972	2.77251		1309	26.3933
23	1780	33.5858	1798	33.4967	489	14.5354	646	19.5612	666	17.4638	666	20.2265		17.0483	3.55376	33.5412	0.0629583	18.8451	1.95349		1513	30.5065
25	2001	37.7557	1915	35.6764	516	15.338	669	20.2576	714	18.7225	722	19.1619		17.7978	3.47872	36.716	1.47025	18.9422	0.310739		1635	32.9664
27	1861	35.1141	1760	32.7888	482	14.3273	567	17.169	640	16.782	684	15.7161		15.7482	2.00938	33.9514	1.64425	16.2491	0.753711		1623	32.7244
29	1525	28.7743	1450	27.0135	387	11.5035	403	12.203	513	13.4519	561	11.542		11.8533	0.494654	27.8939	1.24509	12.4969	1.35049		1357	27.3611
31	1262	23.8119	1093	20.3626	295	8.7688	329	9.96227	385	10.0954	412	9.52493		9.36554	0.84391	22.0872	2.43906	9.81019	0.403417

## Sheet: Extended Data Fig. 2e
	buffer		2.5 nM ATAD5		10 nM ATAD5		33 nM ATAD5
fraction	cpm	fmol	cpm	fmol	cpm	fmol	cpm	fmol
7	30	0.545048	19	0.348928	43	0.486805	21	0.289162
8	30	0.545048	27	0.495845	42	0.475484	25	0.34424
9	30	0.545048	24	0.440751	41	0.464163	30	0.413088
10	286	5.19613	33	0.606032	85	0.962288	45	0.619632
11	2389	43.404	289	5.30737	144	1.63023	70	0.963873
12	3013	54.741	743	13.6449	233	2.6378	115	1.58351
13	1591	28.9057	594	10.9086	357	4.04161	224	3.08439
14	901	16.3696	374	6.86837	514	5.81902	348	4.79182
15	593	10.7738	246	4.5177	666	7.53981	497	6.8435
16	369	6.70409	279	5.12373	832	9.41911	771	10.6164
17	346	6.28622	340	6.24397	1024	11.5927	903	12.434
19	366	6.64959	649	11.9186	1320	14.9438	1123	15.4633
21	487	8.84795	952	17.4831	1510	17.0948	1177	16.2068
23	646	11.7367	1240	22.7721	1780	20.1515	1352	18.6165
25	669	12.1546	1264	23.2129	2001	22.6534	1520	20.9298
27	567	10.3014	1119	20.55	1861	21.0685	1615	22.2379
29	403	7.32181	844	15.4997	1525	17.2646	1405	19.3463
31	329	5.97736	616	11.3126	1262	14.2872	1177	16.2068
	Titration of ATAD5

## Sheet: Extended Data Fig. 2f
	buffer			10 nM RFC			60 nM RFC			192 nM RFC
fraction	cpm	fmol		cpm	fmol		cpm	fmol		cpm	fmol
7	25	0.445871		25	0.393329		48	0.894824		38	0.988348
8	25	0.445871		27	0.424795		39	2.1797		35	0.91032
9	52	0.927412		76	1.19572		95	10.5773		92	2.39284
10	364	6.49189		639	10.0535		461	21.5217		265	6.89243
11	1520	27.109		2406	37.854		938	41.7355		670	17.4261
12	3222	57.4639		3604	56.7023		1819	50.5002		1176	30.5868
13	2275	40.5743		1988	31.2775		2201	23.2654		705	18.3365
14	1550	27.644		989	15.5601		1014	12.2063		376	9.77944
15	858	15.3023		664	10.4468		532	9.52184		272	7.07449
16	570	10.1659		465	7.31592		415	9.45301		243	6.32022
17	488	8.70341		385	6.05727		412	10.8067		275	7.15252
19	362	6.45622		420	6.60793		471	12.5046		504	13.1086
21	405	7.22311		562	8.84204		545	16.2445		710	18.4665
23	489	8.72124		666	10.4783		708	16.8869		933	24.2665
25	516	9.20278		714	11.2335		736	16.6575		987	25.671
27	482	8.5964		640	10.0692		726	12.0686		896	23.3042
29	387	6.90209		513	8.07111		526	11.0132		723	18.8046
31	295	5.26128		385	6.05727					558	14.5131
		Titration of hRFC
